# Supplementary material for: Identifying Individuals Who Currently Report Feelings of Anxiety Using Walking Gait and Quiet Balance: An Exploratory Study Using Machine Learning
Source: Sensors (Basel). 2022 Apr 20;22(9):3163. doi: 10.3390/s22093163 (PMC9105708; doi:10.3390/s22093163)
Supplement: Supplementary file 1 [file sensors-22-03163-s001.zip]

Archive with 3 entries (2 files):
- sensors-1573544/
- sensors-1573544/Table S1.pdf
- sensors-1573544/Anxiety Balance Table S2-S5.pdf
